# Supplementary material for: Microbiome assembly predictably shapes diversity across a range of disturbance frequencies in experimental microcosms
Source: NPJ Biofilms Microbiomes. 2022 May 13;8:41. doi: 10.1038/s41522-022-00301-3 (PMC9106739; doi:10.1038/s41522-022-00301-3)
Supplement: Supplementary file 2 — Supplementary Dataset 1 [file 41522_2022_301_MOESM2_ESM.txt]

sample	L	Freq	Code	d	R	COD	NH4.N	NO2.N	NO3.N	TKN	CODrem	TKNrem	SVI	H0	H1	H2	PD	PDw	NTI	NTIw	H0r	H1r	H2r	PDr	PDrw	NTIr	NTIrw
mFMbES031	I	NA	d0.RU1	0	U1	37	6.42	0.011565217	0.034322581	8.929112202	0.832579186	0.801808426	111.1111111	292	155.4510392	88.96907635	57.6	43.7	0.187319339	2.44	277	150.2	88.9	55.9	41.7	-0.585455412	2.45446021
mFMbES032	I	NA	d0.RU2	0	U2	32	6.3	0.001826087	0.032516129	8.805657784	0.852534562	0.80321446	110.2362205	273	143.4759133	82.98980689	53.7	40.2	1.085742652	2.52	257	139.2	80.9	49.8	38.7	1.334678738	2.430570454
mFMbES033	I	NA	d0.RU3	0	U3	34.3	6.41	0.005884058	0.034623656	8.791158953	0.844442678	0.803014557	108.8701632	265	141.0632927	80.10940315	53.3	38.4	0.706217868	2.65	261	138.6	79	51.4	38	0.582696296	2.561333304
mFMbES034	I	NA	d0.RU4	0	U4	34	6.52	0.00426087	0.037032258	8.638706872	0.848214286	0.804020786	105.2631579	315	165.0907505	90.71367427	61.2	43.4	0.172648224	2.7	304	160.1	89.4	58.4	42.8	-0.07542112	2.521289032
mFMbES146	0	0	d7.L0.R7	7	7	35.96317391	1.86	0.033478261	51.2	10.31652174	0.882409241	0.773785106	86.95652174	228	108.1666028	57.50493112	45	34.5	2.863701323	3.12	222	105.4	56.3	43.8	33	2.71900808	3.174880993
mFMbES062	0	0	d7.L0.R17	7	17	10.96250435	0.978	0.034086957	59.2	7.865913043	0.964155299	0.827520677	82.6873385	218	106.786894	64.87139665	42.5	30.8	2.80677266	3.65	215	104.6	64.5	42.2	30.1	2.442134294	3.703815617
mFMbES164	0	0	d7.L0.R19	7	19	14.9363913	2.95	0.057826087	39.4	7.877173913	0.951161663	0.827273755	93.02325581	169	85.76790175	49.28476184	36.3	28	2.797167409	3.21	168	84.6	49.9	36.3	27.5	2.428259276	3.220792734
mFMbES144	0	0	d7.L0.R26	7	26	8.962504348	0.913	0.034086957	59.6	7.215913043	0.970694809	0.841773512	88.88888889	150	65.38804022	29.50163178	33.7	24.5	2.592004706	2.81	149	65.2	29.2	33.4	24.6	2.476296691	2.782946405
mFMbES096	0	0	d7.L0.R27	7	27	11.97254783	0.691	0.024956522	53.7	6.975043478	0.960852705	0.847055164	77.29468599	140	70.18888763	42.997985	27.9	21	4.391453709	3.56	135	70	43.8	26.8	20.1	4.322723833	3.758459364
mFMbES094	1	0.13	d7.L1.R4	7	4	15.95513913	1.06	0.040782609	52.8	7.909217391	0.954032388	0.826863691	85.10638298	193	88.59037164	49.8514726	38.6	28.8	2.582287206	2.65	187	87.8	50.7	37.1	29.3	2.753364915	2.550498095
mFMbES121	1	0.13	d7.L1.R13	7	13	28.97321739	0.934	0.024347826	53.5	7.275652174	0.916526607	0.840732717	79.01234568	244	118.1403881	64.99533547	51.2	39.1	0.39925528	2.32	235	113.7	63.9	49.5	37.3	0.050167272	2.375846269
mFMbES131	1	0.13	d7.L1.R15	7	15	17.97187826	0.9	0.025565217	50.6	6.174434783	0.948222055	0.864838859	75.6501182	222	104.3937092	58.62547764	45.4	31.4	1.194183293	2.93	210	99.7	56.7	43.6	29.8	0.923968168	2.89876941
mFMbES087	1	0.13	d7.L1.R23	7	23	19.93304348	1.58	0.060869565	42.5	7.839130435	0.942571832	0.828397926	79.78723404	109	59.33449441	36.81033057	31	21.9	0.400783773	2.26	109	61.3	38.6	31	22.2	0.007507011	2.186939285
mFMbES174	1	0.13	d7.L1.R30	7	30	14.9538	1.34	0.042	53	7.108	0.9569173	0.844402698	74.00555042	319	143.6205438	71.02224308	56.2	42.6	2.448316913	2.51	307	142.4	73.9	54.8	41.5	1.652062482	2.472208535
mFMbES132	2	0.17	d7.L2.R11	7	11	14.5862087	0	0.376173913	9.074258065	1.794568022	0.96244125	0.960782261	85.10638298	187	91.90608295	48.98818153	39.9	30.8	1.650733993	2.23	183	91.3	48.3	39.2	30.2	1.270294544	2.067871146
mFMbES133	2	0.17	d7.L2.R18	7	18	14.6632087	0	0.306173913	3.770064516	1.493761571	0.962242979	0.96735596	75.09386733	107	55.8794029	33.58945129	26.1	18.9	2.71249548	2.91	107	56	33.4	26.1	18.9	2.482810205	2.863302337
mFMbES159	2	0.17	d7.L2.R20	7	20	43.1068	0	0.812	11.37929032	2.388709677	0.88900217	0.947798138	88.73114463	175	79.62388181	41.42067225	41.4	31.2	0.858514845	2	171	79.6	43.2	40.7	31.1	0.496987551	1.898856112
mFMbES060	2	0.17	d7.L2.R28	7	28	20.98794783	0.539	0.010956522	0.124645161	2.624898317	0.945957096	0.942636571	83.33333333	175	85.24976752	44.63058738	34.5	28.9	3.661610522	2.54	173	84	43.9	34.4	28.4	3.214141569	2.493822943
mFMbES064	2	0.17	d7.L2.R29	7	29	15.52393913	0	0.432782609	7.20683871	1.110378682	0.960026642	0.975734249	66.19385343	76	44.47849766	26.62773102	20.9	15.2	2.095509453	2.58	76	45.1	27.1	20.9	15.2	1.84066573	2.538669871
mFMbES129	3	0.25	d7.L3.R1	7	1	18.92768696	1.12	0.06573913	41.4	6.79426087	0.951262163	0.851521066	70.92198582	283	125.0288325	63.36066778	53.1	38.6	1.347990809	2.49	266	122.6	64.4	51	35.7	0.437569161	2.72751892
mFMbES066	3	0.25	d7.L3.R6	7	6	14.94911304	1.53	0.04626087	42.3	5.94373913	0.96150679	0.870108012	85.47008547	169	84.16886572	45.2619761	34.7	25	3.779442303	3.36	169	83.1	46.2	34.7	24.7	3.660292054	3.479039174
mFMbES118	3	0.25	d7.L3.R10	7	10	17.99598261	1.85	0.003652174	35.9	6.091347826	0.953661255	0.866882234	94.56264775	220	97.93053619	47.06629033	44.7	31	1.951434252	2.8	215	98.1	48.3	43.7	30	1.678248235	2.762468138
mFMbES103	3	0.25	d7.L3.R21	7	21	7.972547826	1.47	0.024956522	40.8	6.095043478	0.979471093	0.866801471	76.72634271	90	52.16961592	31.85012224	22.8	14.9	3.554425074	3.65	90	52.1	32	22.8	15.1	3.142091202	3.486104202
mFMbES038	3	0.25	d7.L3.R25	7	25	23.93170435	1.49	0.062086957	34.7	7.012913043	0.938377072	0.846742733	85.47008547	222	101.5415241	49.07466753	46.8	31.2	1.694170152	2.82	216	99.5	49.6	45.5	30.8	1.518479877	2.896046938
mFMbES181	4	0.5	d7.L4.R2	7	2	64.94509565	2.29	0.049913043	0.146322581	7.788764376	0.862077463	0.830358994	51.28205128	172	84.29899914	41.5166801	35.9	26	2.806212069	2.94	171	82.8	41.8	35.9	26	2.299604456	2.816552997
mFMbES158	4	0.5	d7.L4.R5	7	5	24.99598261	8.2	0.003652174	0.057354839	9.723992987	0.946916556	0.788209288	83.85744235	208	99.59237601	54.68343195	44.2	31.1	1.938032642	2.96	203	100.3	56.4	42.8	30.6	1.71624384	2.874142562
mFMbES108	4	0.5	d7.L4.R8	7	8	15	10.1	0	0.090322581	12.02467742	0.968144815	0.738099874	77.97270955	122	68.44629155	40.57590528	28.4	21.5	2.46759856	2.91	122	68.2	41.7	28.4	21.8	2.13283917	2.805125033
mFMbES115	4	0.5	d7.L4.R14	7	14	22.9979913	5.89	0.001826087	0.077677419	7.560496494	0.951159648	0.835330719	79.36507937	219	103.5104657	53.05306501	44.6	30.5	2.374373398	3.2	212	99.8	53.5	42.9	29.4	2.38261123	3.420292288
mFMbES123	4	0.5	d7.L4.R16	7	16	14	8.04	0	0.10883871	9.68116129	0.970268494	0.789142172	71.42857143	187	98.75644882	56.46784373	38.9	30.8	1.98545518	2.62	183	98.2	56.1	38.6	29.9	1.469266869	2.542005384
mFMbES061	5	1	d7.L5.R3	7	3	23.97991304	28.9	0.01826087	0.025290323	33.02144881	0.959675034	0.284388947	90.18759019	150	81.14076843	49.81356636	29.4	20.2	3.873570531	4.08	146	80	50.3	28.5	19.6	4.138889043	4.211156968
mFMbES104	5	1	d7.L5.R9	7	9	16.98526957	31.6	0.013391304	0.023032258	34.16857644	0.971437327	0.259529432	90.39548023	132	76.58236041	50.87033556	25.8	18.6	4.585098772	4.65	131	74.7	50	25.8	18	4.276427583	4.829892098
mFMbES143	5	1	d7.L5.R12	7	12	19.9846	28.4	0.014	0.029354839	31.53664516	0.96639361	0.316566273	83.33333333	201	99.81871245	55.77539155	41.5	25.6	2.148040471	3.82	198	97.9	53.2	40.9	25.6	1.822608755	3.496447249
mFMbES119	5	1	d7.L5.R22	7	22	35.99263478	30.1	0.006695652	0.02483871	31.43846564	0.939474269	0.318693931	91.95402299	156	82.16332923	48.13782175	32.7	22.4	2.922827425	3.86	149	80.3	48.6	31.5	20.9	2.339223241	3.991912256
mFMbES041	5	1	d7.L5.R24	7	24	14.9825913	25.8	0.015826087	0.088516129	27.65065778	0.974805059	0.400779886	78.85304659	254	117.3664157	63.91694512	45.8	28.7	3.941617019	4.21	241	114.1	63	43.1	28.2	4.118322486	4.189014376
mFMbES090	0	0	d14.L0.R7	14	7	13.8172087	6.28	0.166173913	65.8	21.18382609	0.954821116	0.53549296	58.5106383	79	33.46525807	19.64148426	16.5	16.3	5.662262501	3.17	78	33.2	19.4	16.3	16	5.476766446	3.169347191
mFMbES122	0	0	d14.L0.R17	14	17	17.50987826	7.3	0.445565217	56	18.05443478	0.942746992	0.604112495	79.78723404	145	50.20188726	25.27802976	29.2	23.1	4.975875316	3.38	143	48.5	23.8	29	23.2	4.446456397	3.281659769
mFMbES101	0	0	d14.L0.R19	14	19	21.32306957	4.56	0.615391304	58.7	17.4846087	0.930278792	0.616607321	63.15789474	91	38.1523752	22.65731686	21.2	17.9	4.015602532	3.3	91	37.9	22.8	21.2	18	4.128419952	3.178385563
mFMbES135	0	0	d14.L0.R26	14	26	15.4014087	6.95	0.544173913	55.9	13.15582609	0.94964117	0.711526435	66.66666667	71	28.64481243	16.93114625	17	13.1	4.24157558	3.57	71	27.9	16.5	17	13.2	4.277729841	3.514074583
mFMbES165	0	0	d14.L0.R27	14	27	17.45162609	4.48	0.498521739	63.3	13.25147826	0.942937462	0.709429028	70.1754386	142	51.36144067	27.03224768	29.3	20.7	4.356985252	3.89	140	52.3	27.8	29.2	20.4	4.132563198	4.122987246
mFMbES172	1	0.13	d14.L1.R4	14	4	13.8593913	8.31	0.127826087	53.5	17.62217391	0.96007035	0.614242725	60.01091107	152	66.02946016	36.92139347	34.4	26.7	2.551681418	3.09	148	64.2	35.9	32.6	26.1	3.005630998	3.076745788
mFMbES111	1	0.13	d14.L1.R13	14	13	15.79109565	7.18	0.189913043	59.4	20.46008696	0.954505006	0.552119538	62.58890469	102	45.48434708	28.47312062	24.5	19.3	3.276862935	3.56	99	45	28.6	23.3	19.2	3.33070324	3.413808752
mFMbES074	1	0.13	d14.L1.R15	14	15	18.86608696	6.13	0.12173913	57	15.32826087	0.945645791	0.664457508	65.47619048	229	82.81650628	40.65273727	43	33.2	3.922647943	3.27	219	82.9	42.5	41.2	33.5	3.787708054	3.010944741
mFMbES078	1	0.13	d14.L1.R23	14	23	18.86474783	6.49	0.122956522	61.7	15.07704348	0.94564965	0.669956769	70.58823529	169	66.56809458	35.7510284	36.7	27.5	2.728428573	3.4	161	67.5	37.1	35.7	27	2.649581131	3.511782304
mFMbES036	1	0.13	d14.L1.R30	14	30	8.809173913	5.81	0.173478261	63.1	15.72652174	0.974620297	0.6557394	66.42512077	181	69.78183322	37.09837222	35.7	26.4	4.060098324	3.74	174	67.9	37.2	34.8	25.8	3.768400371	3.870657274
mFMbES152	2	0.17	d14.L2.R11	14	11	7.87813913	0.753	0.110782609	46.8	9.689217391	0.977302659	0.787898694	67.90123457	121	51.07613126	26.74648568	26.9	19.1	4.002532905	3.81	118	50.6	26.3	26.1	18.9	3.771620394	3.789041905
mFMbES084	2	0.17	d14.L2.R18	14	18	17.64981739	4.68	0.318347826	23.3	9.371652174	0.949149929	0.794850339	55.65862709	148	49.35606844	23.66251144	34.2	22.5	1.933060169	3.22	144	49.5	23.7	33.2	22.3	1.704408431	3.31568287
mFMbES170	2	0.17	d14.L2.R20	14	20	19.8788087	3.66	0.110173913	33.6	10.81982609	0.942728086	0.763149164	56.95301376	152	55.99732687	27.87829834	34	21.9	3.089151273	3.59	145	54.7	27.2	33.1	20.9	2.699152155	3.652793756
mFMbES051	2	0.17	d14.L2.R28	14	28	16.8131913	1.01	0.169826087	40.7	6.750173913	0.951560294	0.852235672	76.75438596	179	60.15885211	28.00715892	38.3	28.1	3.178824428	3.22	173	59.4	28.3	37.7	27.3	2.706628575	3.352492547
mFMbES082	2	0.17	d14.L2.R29	14	29	5.867426087	6.01	0.120521739	35.6	10.73947826	0.983095631	0.764908014	65.78947368	188	57.29381868	24.45619675	38.6	26.9	3.020222821	2.95	178	53.2	22.9	36.3	25.2	2.959593865	2.931853311
mFMbES063	3	0.25	d14.L3.R1	14	1	11.84064348	1.44	0.144869565	29.7	9.175130435	0.969510942	0.799490539	61.2244898	160	57.89718832	29.42552732	37.5	24.6	1.256168212	3.24	156	57.9	29.9	37.2	24.1	0.514157826	3.173007644
mFMbES171	3	0.25	d14.L3.R6	14	6	16.65584348	2.46	0.312869565	27.6	8.727130435	0.957112045	0.809280944	62.5	133	53.15037168	27.98045857	33.7	20.9	1.60242225	3.52	131	52.7	28.3	33.4	20.6	1.097105697	3.493580132
mFMbES052	3	0.25	d14.L3.R10	14	10	12.94509565	1.23	0.049913043	36	9.970086957	0.966667033	0.782117892	66.18863762	151	57.48350612	29.46020763	37	25.3	1.489616511	3.28	147	58.2	30.6	35.9	25	1.394140748	3.330465881
mFMbES083	3	0.25	d14.L3.R21	14	21	16.93170435	1.24	0.062086957	41.6	7.337913043	0.956401718	0.839640319	67.56756757	101	40.96001635	21.85718749	25.8	17.8	3.393582278	3.48	100	41.3	22.4	25.7	18.1	3.272731593	3.55205512
mFMbES125	3	0.25	d14.L3.R25	14	25	16.94844348	1.11	0.046869565	37.7	6.138130435	0.956358615	0.865859866	70.92198582	148	54.43411075	26.05006104	35	21.9	2.113972023	3.31	144	53.4	25.2	33.8	21.6	1.96107681	3.228793424
mFMbES069	4	0.5	d14.L4.R2	14	2	11.98593913	3.26	0.012782609	21.2	7.762217391	0.972101006	0.83065295	51.02040816	166	55.55143505	25.36404519	37.9	24	1.697010647	2.96	160	54.7	25.2	36.9	23.5	1.468152565	2.946023588
mFMbES071	4	0.5	d14.L4.R5	14	5	17.97455652	2.19	0.023130435	29.9	8.386869565	0.95816164	0.817025014	50	153	48.88564231	23.76872398	35.7	23.3	2.070605351	3.03	144	48.1	23.7	32.8	22.1	2.194664497	3.109516248
mFMbES106	4	0.5	d14.L4.R8	14	8	13.99263478	1.74	0.006695652	34.2	7.633304348	0.967430134	0.833465425	62.05673759	120	42.35336083	21.06877506	29.6	18.2	2.177645661	2.87	114	42	21.2	28.4	17.7	2.00258409	2.963322487
mFMbES059	4	0.5	d14.L4.R14	14	14	14.99129565	1.52	0.007913043	34.8	8.132086957	0.965105608	0.822583565	63.37709371	173	56.7592549	26.42722798	37.1	24.8	2.381126565	3.03	169	54.1	24.5	36.6	25.1	1.761124359	2.807635762
mFMbES177	4	0.5	d14.L4.R16	14	16	17.9692	1.69	0.028	32.7	8.942	0.958174108	0.804913822	49.97917534	270	71.49708587	26.855221	54	32.6	1.596879362	3.07	247	68.8	25.9	49.6	30.3	1.317683375	3.019029967
mFMbES130	5	1	d14.L5.R3	14	3	21	18.2	0	0.023032258	18.2	0.964686099	0.605586017	66.03081438	184	73.67995621	34.81056315	34.9	25.2	3.764875674	3.84	181	72.9	35	34.3	24.5	3.806022853	3.920271157
mFMbES055	5	1	d14.L5.R9	14	9	21	26.7	0	0.054193548	26.7	0.964686099	0.421381684	60.79027356	194	82.67638715	41.52563623	37.5	27.2	4.310346429	3.88	189	80.4	40.9	36.4	26.8	4.299990326	3.944354277
mFMbES120	5	1	d14.L5.R12	14	12	21	25.6	0	0.051032258	25.6	0.964686099	0.445219892	67.36842105	116	54.83119577	32.74069149	25.1	16.8	3.747392267	4.48	116	54.8	33.7	25.1	16.8	3.600492908	4.51624312
mFMbES049	5	1	d14.L5.R22	14	22	25	24.4	0	0.024387097	24.4	0.957959641	0.471225209	73.22654462	142	67.36192339	39.65244714	30.6	21.7	3.699137184	4.27	137	66.9	41.3	30.1	21.1	3.613107221	4.396097392
mFMbES168	5	1	d14.L5.R24	14	24	26	23.3	0	0.060516129	23.3	0.956278027	0.495063417	67.36842105	95	42.11636507	24.00718459	22.4	14.6	3.262961978	3.96	94	42.2	23.8	22.4	14.4	3.034105093	3.966656833
mFMbES075	0	0	d22.L0.R7	21	7	6.003017391	13.1	0.906347826	59.1	24.14365217	0.980371605	0.470591556	69.16996047	147	48.23946358	23.38067087	27.2	22.5	5.871753644	3.36	146	47.2	23	26.6	21.9	5.801113308	3.310180882
mFMbES088	0	0	d22.L0.R17	21	17	7.677608696	14.7	1.202173913	57.1	21.49782609	0.974896102	0.528607744	81.16883117	62	26.00602037	15.10948722	14.2	13	5.325315139	3.39	62	26	14.9	14.2	12.9	5.195566721	3.258565241
mFMbES073	0	0	d22.L0.R19	21	19	5.433886957	21.1	1.42373913	50.2	27.07626087	0.982232522	0.406286959	85.22727273	82	30.69034731	17.25945889	16.2	14.1	6.033244545	3.61	81	30.3	17.5	15.8	14	6.225590382	3.451710628
mFMbES166	0	0	d22.L0.R26	21	26	6.687652174	11.6	1.193043478	54.1	21.35695652	0.978133017	0.531696653	82.25616921	106	37.25688196	19.88208497	22.9	17.6	5.056436366	3.61	105	36.7	19.6	22.8	17.9	4.811968613	3.491538473
mFMbES048	0	0	d22.L0.R27	21	27	8.047547826	19.9	1.774956522	45.6	25.57504348	0.973686492	0.439204811	77.77777778	127	38.41672531	18.8284341	24.1	19.3	6.079989042	3.5	126	36.5	17.9	24.1	19.2	5.737506863	3.355957726
mFMbES044	1	0.13	d22.L1.R4	21	4	3.015069565	9.28	0.895391304	53.3	18.7546087	0.991313423	0.589453221	69.13580247	115	47.73514327	26.22597899	25.5	18.3	3.856866337	3.88	115	46.8	25.7	25.5	18.3	3.708711179	3.710179127
mFMbES037	1	0.13	d22.L1.R13	21	13	6.04386087	2.43	0.869217391	54.4	18.78078261	0.982587313	0.588880262	66.19385343	133	53.69127529	28.77941374	27.1	20.4	4.800772992	3.81	130	52.1	28	26.2	20.5	4.988263644	3.84384275
mFMbES067	1	0.13	d22.L1.R15	21	15	4.487782609	11.1	0.465652174	46.1	17.73434783	0.987070458	0.611787188	67.63285024	141	56.53384865	31.40116099	32.9	22.5	2.752079154	4	139	55.8	32	32.4	22	2.518549502	3.94691287
mFMbES157	1	0.13	d22.L1.R23	21	23	5.41346087	12.1	0.533217391	43.5	18.66678261	0.984403529	0.591375773	55.50416281	152	57.59907273	30.6863335	34.6	21.7	2.959877167	4.14	149	56.4	31.4	34.3	21.5	2.463579289	4.151522635
mFMbES046	1	0.13	d22.L1.R30	21	30	4.509208696	8.26	0.446173913	51.5	17.65382609	0.987008728	0.613549845	65.11627907	168	59.13760659	30.59435373	31.1	24.2	5.011189122	3.52	163	58.4	30.8	30.4	23.6	4.700571747	3.47872969
mFMbES137	2	0.17	d22.L2.R11	21	11	0	5.42	0.966	43.8	14.484	1	0.682938757	71.77033493	97	33.8087202	17.45918467	21.8	14.6	4.552523463	3.51	97	33.5	17.4	21.8	14.5	4.435120117	3.403659515
mFMbES139	2	0.17	d22.L2.R18	21	18	0.904921739	15.7	0.086434783	29.7	20.19356522	0.997392872	0.557953818	66.19385343	101	43.70022293	24.20365029	23.4	16.9	4.485309616	4.09	101	42.6	23.2	23.4	16.9	4.3222897	3.818266769
mFMbES035	2	0.17	d22.L2.R20	21	20	5.307669565	8.52	0.629391304	38.5	17.7706087	0.984708319	0.610993421	69.27263731	178	56.6869936	26.28362619	38.7	21.4	1.946309192	3.72	170	54.7	25.7	37.6	21	1.406312408	3.659075753
mFMbES080	2	0.17	d22.L2.R28	21	28	1.685973913	7.94	0.285478261	36.6	16.26452174	0.995142619	0.643962339	66.19385343	100	40.39637575	23.2260577	21.6	15.6	5.035614472	4.3	99	40.9	23.3	21.6	15.5	4.725071163	4.172497363
mFMbES145	2	0.17	d22.L2.R29	21	29	4.398730435	5.34	0.546608696	44	15.3033913	0.987327022	0.665001914	55.50416281	154	52.06895408	27.20618817	33.7	22.6	3.272229479	3.74	149	50.8	26.1	32.6	22.1	3.262535907	3.554943844
mFMbES163	3	0.25	d22.L3.R1	21	1	7.621713043	9.62	3.98026087	12.30690323	14.2428359	0.980374474	0.688743025	51.28205128	201	62.84545311	26.90456348	40.7	28.4	3.44253673	3.07	187	59.2	26	37.6	27.1	3.67192218	3.064168933
mFMbES141	3	0.25	d22.L3.R6	21	6	2.925034783	5.14	5.522695652	4.404129032	7.368175316	0.992468183	0.83897898	56.73758865	127	42.98763454	19.27779205	31.8	19.1	2.574438033	3.26	120	44.6	21.1	29.6	18.3	2.894432726	3.504599852
mFMbES057	3	0.25	d22.L3.R10	21	10	5.894234783	0.339	5.550695652	10.1816129	5.117691445	0.984822644	0.888160113	54.34782609	174	61.44953918	28.90462135	38.2	26.2	2.786745894	3.44	169	62.7	30.1	36.4	25	3.041616864	3.613742232
mFMbES105	3	0.25	d22.L3.R21	21	21	9.941434783	14	4.598695652	4.503935484	16.48236886	0.974401308	0.639801209	54.42176871	119	44.78559848	22.57963991	28.9	18.1	2.441002189	3.58	117	44.4	22.7	28.1	17.7	2.639079105	3.537567743
mFMbES184	3	0.25	d22.L3.R25	21	25	1.888852174	0.07	0.101043478	58.9	11.64895652	0.995136301	0.745428579	57.97101449	161	62.35819347	29.89671068	35.7	24.5	2.67538419	3.48	157	62.4	30.3	35	23.4	2.275050945	3.657806226
mFMbES134	4	0.5	d22.L4.R2	21	2	7.958486957	1.82	0.03773913	0.154	2.55576087	0.983098728	0.944334965	53.33333333	97	36.67785999	18.5608687	23	13.9	3.447249183	3.53	97	36.3	18.8	23	13.7	3.321983517	3.731846931
mFMbES099	4	0.5	d22.L4.R5	21	5	5.99866087	0.57	0.001217391	0.036580645	1.810201964	0.98726077	0.960573402	52.2875817	103	31.57264046	13.68564846	26.9	15.6	2.728408099	3.01	101	31.5	13.7	26.5	15.3	2.484433774	3.092316285
mFMbES081	4	0.5	d22.L4.R8	21	8	4.96786087	0.604	0.029217391	0.106580645	2.025701964	0.989449858	0.955879764	50.31446541	159	47.66182526	20.80588168	34.8	20.9	3.122278049	3.24	154	47.7	21.4	34.1	20.4	2.678119266	3.366172829
mFMbES070	4	0.5	d22.L4.R14	21	14	7.271182609	0.3	1.571652174	2.107677419	2.535670407	0.984558342	0.944772539	51.45797599	164	51.58615172	23.15918159	36.8	21.6	2.422674659	3.35	159	52.3	23.7	36	21.2	2.181941726	3.445827084
mFMbES107	4	0.5	d22.L4.R16	21	16	6.966521739	0.686	0.030434783	0.096645161	2.009420056	0.985205344	0.956234388	54.42176871	93	36.28004564	19.0923015	25.1	16.2	2.538917254	3.4	92	34.9	18.5	24.6	15.9	2.437857128	3.447170964
mFMbES047	5	1	d22.L5.R3	21	3	3.997321739	11.4	0.002434783	0.02483871	13.04772651	0.993278046	0.71724144	63.49206349	142	41.01441488	15.28828272	32.2	19.7	3.553280784	3.11	137	40.8	15.1	31.2	19	3.49283279	3.00816386
mFMbES043	5	1	d22.L5.R9	21	9	10	14.2	0	0.020322581	25.19467742	0.983183857	0.454003677	49.89308624	184	59.64008723	21.34196383	34.8	22.3	4.620006195	3.46	173	55.4	19.8	33.3	21.4	4.51442421	3.336745602
mFMbES040	5	1	d22.L5.R12	21	12	10.99665217	22	0.003043478	0.023935484	22.81802104	0.981507872	0.50550843	47.86324786	124	44.61335129	18.76207146	29.3	18.1	2.8399787	3.28	123	44.4	19	29	18.3	2.618063291	3.217877601
mFMbES114	5	1	d22.L5.R22	21	22	7.99866087	17.7	0.001217391	0.019870968	19.23891164	0.986549337	0.583071661	42.76550249	167	59.02221545	25.62816425	31.8	19.1	4.83615405	4.12	164	58.7	25.6	31.8	18.9	4.399066474	4.170167525
mFMbES149	5	1	d22.L5.R24	21	24	14	23.7	0	0.028	23.7	0.976457399	0.486394978	55.55555556	135	45.82573241	19.87736755	27.4	19	4.910709265	3.55	132	44.9	19.9	27.1	18.9	4.738405579	3.480965889
mFMbES160	0	0	d29.L0.R7	28	7	3.652495652	5.73	0.315913043	62.4	0	0.988057235	1	86.41975309	102	38.66463677	21.3581167	21.8	18.2	4.899190331	3.39	100	38.9	21.7	21.6	18.1	4.728854622	3.376488847
mFMbES151	0	0	d29.L0.R17	28	17	2.880486957	3.71	1.01773913	58.9	0	0.990581514	1	95.10869565	103	35.85200712	17.97116067	20.7	17.9	5.549068178	3.62	102	35.5	17.5	20.5	17.7	5.416135344	3.4607
mFMbES154	0	0	d29.L0.R19	28	19	3.374295652	3.67	1.477913043	58.1	0	0.988966881	1	96.08785175	120	39.67928031	20.39165235	27.7	18.5	4.570674694	3.66	116	37	19.4	22.7	18.2	5.659160315	3.489044239
mFMbES161	0	0	d29.L0.R26	28	26	0.314034783	5.81	1.532695652	54.2	0	0.998973183	1	71.13821138	140	38.8915457	18.42139996	26.2	18.5	5.064510206	3.5	132	38.4	18.5	24.3	17.6	5.547709224	3.53297252
mFMbES091	0	0	d29.L0.R27	28	27	3.458991304	6.57	0.491826087	60.3	0	0.988689947	1	72.35142119	62	26.375132	15.37841335	14.1	11.7	5.446670856	3.68	61	26	15.1	14	11.4	5.408928292	3.560071723
mFMbES045	1	0.13	d29.L1.R4	28	4	1.10813913	3.02	0.810782609	52.2	0	0.996807392	1	74.78632479	149	53.17217195	27.91424164	29.4	19.3	4.712498634	4.1	139	51.5	27	27.2	18.2	4.852970307	4.09248698
mFMbES117	1	0.13	d29.L1.R13	28	13	1.458321739	1.03	0.492434783	57.3	0	0.995798497	1	66.66666667	52	26.63281398	17.16914467	12.5	9	4.790844175	4.37	52	27.2	17.7	12.5	8.9	4.892561496	4.345039096
mFMbES077	1	0.13	d29.L1.R15	28	15	1.032478261	5.82	0.879565217	42.8	0	0.997025375	1	60.79027356	78	36.3624838	24.21194165	17.4	13.5	5.094083147	4.43	78	35.6	23.7	17.4	13.3	5.084014811	4.357156985
mFMbES065	1	0.13	d29.L1.R23	28	23	0.610982609	5.55	0.353652174	42.6	0	0.998239726	1	61.2244898	117	47.14151471	25.64278085	25.1	17.8	4.761824281	4.28	114	46.2	24.8	24.1	17.6	5.158511442	4.216247683
mFMbES068	1	0.13	d29.L1.R30	28	30	2.243391304	2.12	0.687826087	59	0	0.993536669	1	51.65289256	100	38.75865624	22.16482127	21.2	16.5	4.785453728	3.65	98	37.9	21.7	20.5	16.6	4.769596951	3.569504852
mFMbES142	2	0.17	d29.L2.R11	28	11	3.775026087	1.12	0.204521739	66.7	0	0.989123947	1	46.2962963	128	51.523089	28.30596829	27.8	19.4	3.749073819	3.67	126	51.5	28.8	27.6	19.3	3.511623703	3.46154298
mFMbES076	2	0.17	d29.L2.R18	28	18	0	1.62	0.31226087	54.9	0	1	1	67.18924972	187	78.03942143	45.21130151	36.3	26.6	5.588636392	4.59	179	77.5	45.5	34.4	25.5	5.395725232	4.519315357
mFMbES089	2	0.17	d29.L2.R20	28	20	0	1.02	0.491217391	52.4	0	1	1	63.82978723	96	47.48753837	29.65745715	23	16.9	3.845154215	4.19	96	47.1	29.6	23	17.2	3.743143075	4.007539865
mFMbES058	2	0.17	d29.L2.R28	28	28	1.852026087	9.01	0.134521739	41.7	0	0.994664213	1	42.73504274	154	64.8076927	36.24010801	32.7	21.7	4.216005367	4.81	150	63.5	36.3	31.2	21	4.10585939	4.644649875
mFMbES136	2	0.17	d29.L2.R29	28	29	3.203217391	3	0.724347826	48.1	0	0.990771359	1	58.0270793	68	36.67478827	24.16650434	15.6	12.2	4.989504272	4.7	67	36.5	24	15.5	12	4.850820902	4.525791353
mFMbES100	3	0.25	d29.L3.R1	28	1	3.252765217	1.49	0.679304348	49.1	1.49	0.990628609	0.967383233	60.66734075	124	51.66460848	26.16321547	27	21.7	4.3035037	3.26	123	51.3	26.2	26.8	21.8	4.208954025	3.193637155
mFMbES097	3	0.25	d29.L3.R6	28	6	3.256782609	1.89	0.675652174	43.6	0	0.990617035	1	50.6585613	187	69.77611017	36.16426273	38.5	28.3	3.410615336	3.53	175	66.7	35.2	35.9	26.2	3.571168058	3.602768779
mFMbES116	3	0.25	d29.L3.R10	28	10	0	1.18	0.265391304	46.9	0	1	1	39.58436418	142	61.94747572	35.41992857	34.7	25	1.914435288	3.35	137	61.1	36.2	33.1	24.3	2.040730348	3.377069091
mFMbES173	3	0.25	d29.L3.R21	28	21	3.499834783	6.58	0.454695652	46.6	0	0.989916788	1	51.89413596	195	77.6715448	41.91741008	40.2	28.5	2.969164647	3.7	187	74.4	41.1	38.5	27	2.81238748	3.846787549
mFMbES056	3	0.25	d29.L3.R25	28	25	3.271513043	3.11	0.66226087	55.4	0	0.990574595	1	38.647343	153	65.86662932	37.23716935	34.3	25.7	3.01754582	3.82	152	64.1	37.2	33.6	25.4	3.04039388	3.803203848
mFMbES178	4	0.5	d29.L4.R2	28	2	4.25946087	4.08	0.673217391	8.89316129	2.773621318	0.990085493	0.939488349	51.02040816	213	61.70819484	26.4204559	44	28.4	2.904653454	3.15	195	60.3	26.5	39.2	26.5	3.462266416	3.393627789
mFMbES162	4	0.5	d29.L4.R5	28	5	2.598930435	1.86	0.364608696	22.31509677	0	0.993950616	1	62.11180124	157	49.15002507	20.98932495	33.5	22.3	3.545176589	3.23	153	49.9	21.4	32.7	21.8	3.333516222	3.418083163
mFMbES102	4	0.5	d29.L4.R8	28	8	6.544026087	1.07	0.414521739	27	0	0.98476784	1	47.28132388	116	43.4640986	21.02662203	26.3	19.1	3.832977772	3.29	114	42.2	20	25.5	18.7	3.745442244	3.247706765
mFMbES169	4	0.5	d29.L4.R14	28	14	3.236026087	1.4	0.694521739	18.33458065	0	0.992467685	1	43.3604336	161	60.20355274	28.98822387	35	26.2	2.892037142	2.89	157	58.1	28.4	34	26.2	2.740195799	2.898857118
mFMbES079	4	0.5	d29.L4.R16	28	16	1.564113043	1.74	0.39626087	23.16683871	0	0.996359302	1	43.47826087	138	42.8873691	20.37390992	32.5	21.2	3.2258567	3.3	133	41.1	19.7	31.1	20.7	3.416751457	3.267198959
mFMbES039	5	1	d29.L5.R3	28	3	9	15.9	0	0.020322581	13.99967742	0.984865471	0.696611619	50.48683736	111	32.00541347	11.90338797	24.6	15.7	4.573176906	3.07	109	30.4	11.4	24.1	15.4	4.338774467	2.922243505
mFMbES085	5	1	d29.L5.R9	28	9	8	22.6	0	0.016709677	18.37829032	0.986547085	0.60172227	54.15860735	75	27.58573178	11.9959268	18.9	12.6	3.66688702	3.31	75	27.5	11.8	18.9	12.6	3.478986387	3.072509009
mFMbES072	5	1	d29.L5.R12	28	12	11	23.4	0	0.033419355	18.02658065	0.981502242	0.609344205	55.03144654	236	56.18421434	19.92225522	41	26.5	4.633178795	3.12	216	54.6	19.4	38.4	24.5	4.29184412	3.141760675
mFMbES180	5	1	d29.L5.R22	28	22	8	18.2	0	0.025741935	15.51925806	0.986547085	0.663680638	62.05673759	158	50.3812262	21.9738918	32.4	19.5	4.517791405	3.76	147	49.4	22.5	30.8	18.6	4.195590805	3.91943687
mFMbES113	5	1	d29.L5.R24	28	24	6	20.5	0	0.015806452	17.21419355	0.989910314	0.626949525	54.15860735	156	42.99714309	15.88779692	33.1	19.9	3.53899662	3.28	149	41.4	16	31.7	19.4	3.593541238	3.351756137
mFMbES150	0	0	d36.L0.R7	35	7	6.331773913	2.92	0.607478261	63.6	4.692521739	0.979296652	0.897105019	62.5	107	48.10840527	27.60577797	21.3	17.4	6.001221615	4.07	105	46.7	26.8	21.1	16.9	6.014401297	3.924348449
mFMbES093	0	0	d36.L0.R17	35	17	3.886513043	1.88	1.01226087	58	2.23773913	0.987292055	0.950932113	59.37654626	94	40.30312168	25.17717	20.9	17.9	5.033764576	4	91	38.6	24.3	20.6	17.5	4.799112294	3.746781852
mFMbES098	0	0	d36.L0.R19	35	19	3.512556522	1.65	0.443130435	50.7	1.65	0.988514802	0.963819727	71.13821138	107	38.66513838	19.75151209	20.5	19.4	6.767164774	3.49	102	38.4	20	20.2	18.9	6.519385473	3.480602819
mFMbES155	0	0	d36.L0.R26	35	26	3.32373913	1.57	0.614782609	50	1.57	0.989132188	0.965573922	68.29268293	86	41.86008631	24.40743985	19	16.8	5.114268474	3.37	85	41.2	24.1	19	16.9	5.096223717	3.165241473
mFMbES050	0	0	d36.L0.R27	35	27	4.773686957	1.41	0.20573913	55.4	1.41	0.984391214	0.969082312	69.68641115	118	39.59459106	20.38591592	25.3	19.6	5.534859225	3.64	115	39.6	20.5	23.2	19.1	5.8341534	3.656992414
mFMbES112	1	0.13	d36.L1.R4	35	4	4.634086957	0.152	1.24173913	46.6	0.152	0.986648947	0.996672652	44.36557232	95	47.80973982	29.44320233	19.4	15.5	5.412274844	4.7	93	46.9	29.4	19.3	15.1	5.083238688	4.510008838
mFMbES054	1	0.13	d36.L1.R13	35	13	8.409443478	0.692	0.536869565	45.3	0.692	0.975771942	0.98485181	47.4608448	151	57.0363703	31.79100265	30.6	22.4	5.070036553	4.14	146	55.4	31.3	29.4	21.9	4.773607292	4.043919119
mFMbES175	1	0.13	d36.L1.R15	35	15	2.221295652	0.606	0.707913043	39	0.606	0.993600328	0.986734389	48.59086492	180	68.87729594	40.07808632	35.5	23.8	4.774836069	4.76	167	66	39.4	32.9	22.9	4.618060121	4.403856248
mFMbES138	1	0.13	d36.L1.R23	35	23	0.355878261	0.849	0.585565217	40.3	0.849	0.998974696	0.98141501	45.45454545	104	48.15983845	29.64948792	23.8	18.2	3.758735549	4.12	102	48.4	30.1	23.5	17.5	3.641645173	4.184412646
mFMbES126	1	0.13	d36.L1.R30	35	30	2.933382609	0.345	0.969652174	44.5	0.345	0.991548767	0.992447796	52.08333333	125	48.74580143	27.78533695	24.6	20.8	5.242221211	3.82	120	48	27.4	23.4	20.4	5.361797386	3.743673447
mFMbES140	2	0.17	d36.L2.R11	35	11	2.381321739	1.06	0.562434783	63.1	1.06	0.993139284	0.976796126	50.6585613	81	34.54282151	19.48283189	19	12.6	4.812135898	4.07	80	34	19.4	18.6	12.7	4.649859435	3.813625356
mFMbES183	2	0.17	d36.L2.R18	35	18	0	1.54	0.366434783	51.4	1.54	1	0.966288711	51.89413596	161	74.08169873	47.21416462	33.9	26.5	4.010300221	4.48	159	72.8	46	33.5	26.2	3.96267652	4.141774579
mFMbES156	2	0.17	d36.L2.R20	35	20	0	1.2	0.220956522	53.8	1.2	1	0.973731463	49.6031746	84	48.74639792	33.34870239	20.8	16.8	3.766661647	3.8	84	47.7	32.3	20.8	16.9	3.756348414	3.70032553
mFMbES092	2	0.17	d36.L2.R28	35	28	3.078678261	1.28	0.837565217	55	1.28	0.991130163	0.971980227	39.68253968	69	39.94741259	27.45928358	17.4	15.1	4.633084026	4.24	66	39	26.2	16.1	14.5	5.208715322	4.134964567
mFMbES042	2	0.17	d36.L2.R29	35	29	5.394713043	1.5	0.55026087	53.1	2.19973913	0.984457542	0.951846726	45.28985507	141	67.39352117	38.33837007	29.6	21.5	4.685953742	4.49	139	67	39	29.6	21.7	4.344850599	4.302143194
mFMbES148	3	0.25	d36.L3.R1	35	1	6.693008696	1.12	1.188173913	44	1.12	0.982765841	0.975523989	36.21548212	161	76.40282998	44.89642821	34.7	25.5	4.15013229	3.92	158	75.5	44.8	34.2	25.3	3.703999545	3.991017204
mFMbES095	3	0.25	d36.L3.R6	35	6	3.945434783	1.09	0.958695652	42.9	1.09	0.989840705	0.976179596	34.01360544	156	69.59887015	41.36170989	34.9	24.2	3.307646938	3.95	153	67.1	39.3	34.6	24.3	3.029848755	3.695025934
mFMbES179	3	0.25	d36.L3.R10	35	10	2.647808696	1.38	0.320173913	37.5	1.38	0.993182027	0.969842058	50.81300813	208	91.08794761	54.2487904	39	29.4	5.006133164	4.58	201	87	52.9	38.1	28.8	4.945497464	4.624316866
mFMbES128	3	0.25	d36.L3.R21	35	21	3.998330435	1.41	0.910608696	46.2	1.41	0.989704501	0.96918645	48.35589942	108	59.60771087	41.30302261	26	20.7	3.830323172	4.38	107	59.6	41.1	25	20.2	4.188416492	4.406359884
mFMbES147	3	0.25	d36.L3.R25	35	25	3.967530435	1.18	0.938608696	47	1.18	0.98978381	0.974212774	56.81818182	174	77.46510611	42.70517056	36.2	27	4.335762316	4.51	169	76.7	42.2	35.2	26.4	4.336973299	4.475643766
mFMbES153	4	0.5	d36.L4.R2	35	2	8	0.864	0	0.084903226	1.321596774	0.983010568	0.971215331	29.23976608	212	61.20093297	25.1555637	42.2	30.5	3.322218775	3.01	198	59.2	23.7	39.7	29.2	3.241625635	3.172962686
mFMbES124	4	0.5	d36.L4.R5	35	5	5	1.09	0	0.088516129	1.691483871	0.989381605	0.963159108	30.23431595	136	56.78909605	29.14899546	29.7	20.6	3.717596759	3.69	133	57.3	30.3	28.9	20.8	3.736871767	3.797553494
mFMbES109	4	0.5	d36.L4.R8	35	8	5	0.347	0	0.072709677	1.187790323	0.989381605	0.974129665	36.5497076	145	65.62384469	35.63943002	30.8	25.7	4.674781582	3.38	142	63.9	34.9	30.3	25	4.328410323	3.564993343
mFMbES176	4	0.5	d36.L4.R14	35	14	5.448947826	0.505	0.500956522	0.066387097	1.104156381	0.988428184	0.97595123	44.07051282	177	71.25860479	36.23306828	37	25.7	3.276198929	3.63	171	67.2	33.4	35.9	24.8	3.143173515	3.67583882
mFMbES053	4	0.5	d36.L4.R16	35	16	7	1.29	0	0.041548387	1.629451613	0.985134247	0.964510185	41.71881519	157	58.50495531	29.44257118	34.7	25.3	3.971927038	3.7	149	57.2	29.1	32.5	24.8	4.169289073	3.826316694
mFMbES182	5	1	d36.L5.R3	35	3	8	13.9	0	0.022129032	13.9	0.986547085	0.698771738	42.55319149	79	23.35946471	9.293549633	18.4	12	4.811656452	3.18	78	22.9	9.2	18.4	11.7	4.551568197	3.047359483
mFMbES086	5	1	d36.L5.R9	35	9	10	19.3	0	0.022129032	19.3	0.983183857	0.581747809	44	97	30.3731633	12.27086809	23.5	16.1	3.656750343	3.11	97	30.8	12.5	23.5	16.2	3.35149478	3.085451478
mFMbES167	5	1	d36.L5.R12	35	12	9	20.3	0	0.055548387	20.3	0.984865471	0.560076711	45.28301887	120	36.64950048	14.81656932	28.5	16.7	3.10887065	3.39	113	37.4	15.2	26.1	16.5	3.431639652	3.266208073
mFMbES127	5	1	d36.L5.R22	35	22	8	16.2	0	0.023935484	16.2	0.986547085	0.648928213	40.0160064	127	49.64359357	24.27612869	27	18.6	3.985913308	3.71	125	47.9	23.9	26.1	18.1	4.084779555	3.705528604
mFMbES110	5	1	d36.L5.R24	35	24	5	19.8	0	0.026645161	19.8	0.991591928	0.57091226	46.15384615	167	44.97239195	16.95574914	31.9	20.6	5.187415194	3.42	159	42.2	16	30.4	19.6	4.811238953	3.488960478
mFMbES007	0	0	d42.L0.R7	42	7	12.12962609	3.87	13.51852174	50.4	3.87	0.960339097	0.915140814	47.61904762	114	50.65711378	32.01030347	22.2	16.6	5.879609914	4.89	113	50.5	31.9	21.9	16.7	6.308917648	4.614577833
mFMbES017	0	0	d42.L0.R17	42	17	2.030469565	2.39	0.881391304	62.4	2.39	0.993360862	0.947593422	55.81395349	103	44.40166846	24.39432269	22.7	16	4.686645801	3.85	101	43.9	24.4	22.3	16	4.496019283	3.645817257
mFMbES019	0	0	d42.L0.R19	42	19	4.69133913	1.58	2.098782609	48.3	1.58	0.984660472	0.965354647	58.53658537	118	50.21956518	28.7131119	23.6	19	5.593037372	4.08	118	50.4	29.1	23.6	19	5.381763354	3.874782649
mFMbES026	0	0	d42.L0.R26	42	26	4.508878261	1.21	1.355565217	51.6	1.21	0.985257074	0.9734678	52.17391304	131	47.1281945	25.93397673	26.1	21.7	5.281357633	3.88	127	44.6	24.6	25.8	21.1	4.969908149	3.605425511
mFMbES027	0	0	d42.L0.R27	42	27	4.582191304	1.18	0.379826087	59.2	1.18	0.985017358	0.974125623	66.66666667	113	44.22765831	26.53467397	24.1	18.9	4.804765607	3.98	109	43.4	26.3	23.2	18.6	4.957732376	3.874644431
mFMbES004	1	0.13	d42.L1.R4	42	4	4.42753913	0.011	4.156782609	27.3	0.011	0.987244022	0.999759205	40	121	54.84576971	34.23228763	25.4	21.1	5.106062382	4.02	118	54.9	35.1	25.3	20.3	4.695511116	3.9153035
mFMbES013	1	0.13	d42.L1.R13	42	13	5.166408696	0.828	4.394173913	25.1	0.828	0.985115299	0.981874709	38.0952381	148	55.76985935	28.71782127	30.2	23.8	4.760498408	3.79	142	55.1	28.7	29.5	23.3	3.987436083	3.812907197
mFMbES015	1	0.13	d42.L1.R15	42	15	4.416478261	3.86	1.439565217	22.7	3.86	0.987275889	0.915502872	51.28205128	139	59.66168117	37.48306886	29.5	22.3	4.450931545	4.5	132	58.9	37.5	28	21.4	4.424774746	4.255993173
mFMbES023	1	0.13	d42.L1.R23	42	23	9.102121739	0.939	2.634434783	30.7	0.939	0.973776299	0.97944487	44.36557232	144	68.61392057	43.24099507	29.3	22.9	5.01361947	4.8	142	67.5	43.2	29.2	22.6	4.913187921	4.607700346
mFMbES030	1	0.13	d42.L1.R30	42	30	9.426547826	0.946	6.884956522	9.73	1.210043478	0.97284161	0.973511607	54.05405405	151	51.99763859	27.02928663	27.8	22	5.855108175	3.94	142	50.6	26.5	26.2	21.2	5.600423321	3.659644254
mFMbES011	2	0.17	d42.L2.R11	42	11	1.86173913	0.962	1.034782609	53.8	0.962	0.99463623	0.978941389	37.20930233	161	63.35441196	35.67185066	31.4	23.2	5.060386469	3.98	151	62.1	35.9	29.7	22	5.271481514	4.037877715
mFMbES018	2	0.17	d42.L2.R18	42	18	2.320391304	1.09	0.617826087	56.2	1.09	0.993314828	0.976139412	41.66666667	149	72.95661233	47.66477051	32.8	25.3	4.142002174	4.18	146	72.1	47.7	32.3	24.9	4.006058867	4.129061761
mFMbES020	2	0.17	d42.L2.R20	42	20	0	1.09	0.675652174	50.2	1.09	1	0.976139412	37.20930233	125	58.81285675	34.17216872	27.3	22.6	4.697454924	4.03	124	58.4	33.7	27.3	22.7	4.194496759	3.712248728
mFMbES028	2	0.17	d42.L2.R28	42	28	5.642121739	1.44	1.234434783	50.1	1.44	0.983744745	0.968477755	36.36363636	128	60.91724506	36.88379421	28.9	23.3	3.93251424	3.77	126	60.4	37.1	28.6	23.1	3.547960106	3.518457879
mFMbES029	2	0.17	d42.L2.R29	42	29	5.321730435	1.48	0.616608696	51.1	1.48	0.984667809	0.967602138	46.51162791	176	74.02133515	40.54939933	34.1	27.5	4.862910615	4.21	169	72.1	39.4	33.4	27	4.435256326	3.843104128
mFMbES001	3	0.25	d42.L3.R1	42	1	6.966869565	0.766	2.757391304	29.6	0.766	0.982060663	0.983260157	34.7826087	123	60.45871181	37.51156734	28.1	23.4	3.606552588	3.5	122	58.5	37.1	28.1	23.7	3.372244552	3.361465887
mFMbES006	3	0.25	d42.L3.R6	42	6	5.538008696	1.17	2.238173913	21.5	1.17	0.985739908	0.97443131	37.20930233	184	85.07557412	52.02506511	36.2	28.4	4.740774582	4.39	177	82.1	48.4	34.5	27.7	4.652617336	4.207945601
mFMbES010	3	0.25	d42.L3.R10	42	10	6.565791304	1.06	1.303826087	22.9	1.06	0.983093419	0.976835204	33.33333333	163	72.3599314	45.4120048	35.8	27.2	2.986035824	3.9	160	71.5	45.8	35.1	26.7	2.703723886	4.107591115
mFMbES021	3	0.25	d42.L3.R21	42	21	3.91966087	0.774	1.891217391	29.2	0.774	0.989907072	0.983085328	42.55319149	191	82.21831772	47.98057008	38.7	29.3	3.958258205	4.34	186	80.6	47.9	37.5	28.2	3.820183249	4.318902687
mFMbES025	3	0.25	d42.L3.R25	42	25	2.997	1.33	2.73	25.2	1.33	0.992282877	0.970934737	40	157	67.27082105	37.99818923	31.9	28.1	5.085858723	3.65	154	67.3	38.5	31	27.5	5.162209609	3.780582187
mFMbES002	4	0.5	d42.L4.R2	42	2	6.76466087	1.33	2.941217391	14.1	1.418782609	0.984254281	0.969046648	37.20930233	143	66.105699	38.93429463	31.5	22.4	3.541776863	3.91	140	66.4	40.7	30.8	22.2	3.356156979	3.96754352
mFMbES005	4	0.5	d42.L4.R5	42	5	5.067304348	1.43	2.666086957	14.9	1.753913043	0.988205122	0.961735161	45.45454545	159	58.96533486	27.61894391	32.6	23.9	4.256639656	3.48	146	58.1	28.1	30	22.3	4.405559642	3.859510815
mFMbES008	4	0.5	d42.L4.R8	42	8	4.984278261	0.94	2.741565217	14.5	3.148434783	0.988398377	0.931311104	35.55555556	141	63.50572629	38.69336312	32	22.7	3.142802098	3.85	138	61.2	37.1	30.4	22	3.431015323	3.954224135
mFMbES014	4	0.5	d42.L4.R14	42	14	5.188495652	1.05	2.555913043	15.8	1.119086957	0.987923032	0.97558506	34.7826087	175	70.31932365	32.90760847	36.3	27.3	3.841524753	3.48	171	68	32.9	35.5	27	3.740124244	3.748521526
mFMbES016	4	0.5	d42.L4.R16	42	16	4.710426087	1.55	2.990521739	16.8	1.55	0.989035807	0.966183899	43.47826087	127	49.98043791	27.22837099	27	22.1	5.124267541	3.81	123	48.7	26.8	26.2	21.4	4.867333197	3.951170569
mFMbES003	5	1	d42.L5.R3	42	3	7	14.8	0	0	14.8	0.9882287	0.67926775	42.10526316	101	36.09477208	15.01202868	21.3	15	5.107764525	3.51	99	36.1	14.8	21.2	14.9	4.638559258	3.429240307
mFMbES009	5	1	d42.L5.R9	42	9	9.996652174	21.6	0.003043478	0.01	21.6	0.983189486	0.531904284	47.45762712	128	47.06848798	21.15808485	26.4	18.8	4.751837752	3.82	123	44.2	19.5	25.6	18.2	4.435108594	3.63042772
mFMbES012	5	1	d42.L5.R12	42	12	5.994643478	26.2	0.004869565	0	26.2	0.989919322	0.432217233	41.37931034	85	32.91930524	15.6027656	18.9	14	4.904918362	3.66	83	33.2	15.9	18.4	13.9	4.918895603	3.578064696
mFMbES022	5	1	d42.L5.R22	42	22	8.993973913	19.3	0.005478261	0	19.3	0.984875604	0.581747809	41.50812868	174	50.48713112	17.82224357	33.7	23.4	4.487328303	2.91	167	50.2	17.7	32.7	23	3.963529078	3.114759694
mFMbES024	5	1	d42.L5.R24	42	24	9	22.9	0	0.018	22.9	0.984865471	0.503731856	45.16129032	124	37.0875019	15.50627308	29.2	17.9	2.718718917	3.52	120	36.8	15.7	28.2	17.6	2.62186462	3.377553749
